# Supplementary material for: Resilience, Quality of Life, and Minor Mental Disorders in Nursing Professionals: A Study in Challenging Work Environments
Source: Int J Environ Res Public Health. 2025 Aug 31;22(9):1375. doi: 10.3390/ijerph22091375 (PMC12469435; doi:10.3390/ijerph22091375)
Supplement: Supplementary file 1 [file ijerph-22-01375-s001.zip]

Archive with 1 entries (1 files):
- ijerph-3801869-supplementary.pdf
